# Supplementary material for: MALDI-TOF Mass Spectrometry-Based Optochin Susceptibility Testing for Differentiation of Streptococcus pneumoniae from other Streptococcus mitis Group Streptococci
Source: Microorganisms. 2021 Sep 23;9(10):2010. doi: 10.3390/microorganisms9102010 (PMC8537049; doi:10.3390/microorganisms9102010)
Supplement: Supplementary file 1 [file microorganisms-09-02010-s001.zip]

Archive with 1 entries (1 files):
- microorganisms-1386107-supplementary.pdf
